# Supplementary material for: A numerical simulation method for pressure drop and normal air velocity of pleated filters during dust loading
Source: PLoS One. 2023 Feb 21;18(2):e0282026. doi: 10.1371/journal.pone.0282026 (PMC9943013; doi:10.1371/journal.pone.0282026)
Supplement: S1 Data — (XLSX) [file pone.0282026.s001.xlsx]

## Sheet: V-shaped
α=0.71									α=1.43									α=2.14									α=2.86									α=3.57
		W(mg/cm2)									W(mg/cm2)									W(mg/cm2)									W(mg/cm2)									W(mg/cm2)
Chart Count	η	0	5	10	15	20	25	30	Chart Count	η	0	5	10	15	20	25	30	Chart Count	η	0	5	10	15	20	25	30	Chart Count	η	0	5	10	15	20	25	30	Chart Count	η	0	5	10	15	20	25	30
0	0	1.03	3.01	3.35	3.4	3.48	3.85	4.21	0	0	0.53	1.2	2.01	2.15	2.28	2.51	2.94	0	0	0.02	0.07	0.68	0.9	1.09	1.35	1.67	0	0	0.01	0.14	0.35	0.51	0.72	0.96	1.19	0	0	0	0	0.02	0.17	0.35	0.57	0.7
1	0.00826446	3.47	3.57	4.05	4.37	4.4	4.54	5.1	1	0.00943396	0.93	1.81	2.46	2.64	2.92	2.14	3.69	1	0.00970874	0.05	0.18	0.86	1.18	1.44	1.74	2.12	1	0.00980392	0.02	0.22	0.45	0.76	0.96	1.18	1.5	1	0.00990099	0	0.01	0.03	0.29	0.48	0.61	0.88
2	0.0165289	3.97	4.44	4.63	5.65	5.8	5.94	6.2	2	0.0188679	1.7	2.57	3.07	3.18	3.57	3.71	4.24	2	0.0194175	0.12	0.3	1.11	1.37	1.73	2.15	2.43	2	0.0196078	0.06	0.27	0.59	0.92	1.18	1.43	1.77	2	0.019802	0.01	0.04	0.07	0.36	0.63	0.81	1.12
3	0.0247934	4.01	4.83	5.18	5.81	6	6.03	6.5	3	0.0283019	2.15	2.94	3.57	3.59	3.93	4.05	4.54	3	0.0291262	0.29	0.86	1.46	1.68	2.25	2.61	2.88	3	0.0294118	0.15	0.45	0.8	1.26	1.56	1.89	2.14	3	0.029703	0.02	0.12	0.14	0.45	0.88	1.04	1.4
4	0.0330579	4.01	4.64	5.1	5.28	5.36	5.39	5.73	4	0.0377358	2.36	2.59	3.97	4.08	4.31	4.33	4.86	4	0.038835	0.63	1.23	2.04	2.71	2.86	3.13	3.49	4	0.0392157	0.34	0.78	1.16	1.68	2.04	2.28	2.61	4	0.039604	0.04	0.14	0.28	0.99	1.23	1.32	1.73
5	0.0413223	4.01	4..51	4.71	4.88	4.92	4.93	5.45	5	0.0471698	2.71	3.04	4.29	4.5	4.79	4.49	5.31	5	0.0485437	1.32	2.17	2.86	3.58	3.85	4.28	4.47	5	0.0490196	0.71	1.15	1.69	2.26	2.7	3.02	3.27	5	0.049505	0.1	0.21	0.51	1.03	1.55	1.86	2.07
6	0.0495868	4.01	4.39	4.55	4.58	4.68	4.69	5.1	6	0.0566038	3.26	3.84	4.65	5.12	5.31	5.54	5.88	6	0.0582524	2.43	3.56	4.46	5.13	5.54	6.05	6.48	6	0.0588235	1.33	1.86	2.66	3.31	3.75	4.16	4.46	6	0.0594059	0.23	0.48	0.86	1.26	1.96	2.17	2.43
7	0.0578512	4.02	4.37	4.46	4.5	4.53	4.53	4.8	7	0.0660377	3.96	5.01	5.38	5.68	6.13	6.23	6.64	7	0.0679612	3.82	5.21	6.1	7.19	7.74	8.33	8.76	7	0.0686275	2.14	2.78	3.75	3.87	4.1	5.05	5.85	7	0.0693069	0.47	0.95	1.41	1.94	2.45	2.69	2.94
8	0.0661157	4.02	4.16	4.3	4.36	4.41	4.42	4.42	8	0.0754717	4.24	4.75	5.32	5.72	5.96	6.13	6.4	8	0.0776699	4.38	5.54	6.13	7.44	7.51	8.32	8.38	8	0.0784314	2.67	3.38	4.2	5.84	6.4	6.69	7.06	8	0.0792079	0.95	1.32	2.27	2.82	3.29	3.3	3.73
9	0.0743802	4.02	4.14	4.26	4.25	4.32	4.33	4.34	9	0.0849057	4.24	4.59	4.95	5.11	5.32	5.41	5.72	9	0.0873786	4.38	5.08	5.55	6.16	6.33	6.79	7.1	9	0.0882353	3.18	3.68	4.65	6.95	8.59	8.84	9.33	9	0.0891089	1.9	2.34	3.75	4.4	4.86	5.18	5.56
10	0.0826446	4.02	4.06	4.15	4.17	4.24	4.26	4.27	10	0.0943396	4.24	4.47	4.65	4.85	4.9	5.02	5.21	10	0.0970874	4.38	4.78	5.05	5.39	5.55	6.04	6.15	10	0.0980392	3.95	4.36	5.65	6.82	7.77	8.14	8.56	10	0.0990099	3.41	3.39	6.25	7.4	8.04	8.48	8.97
11	0.0909091	4.02	4.04	4.1	4.15	4.18	4.2	4.21	11	0.103774	4.24	4.39	4.47	4.67	4.64	4.66	4.9	11	0.106796	4.38	4.64	4.8	4.98	5.1	5.45	5.58	11	0.107843	4.51	5.11	6.26	6.66	7.27	7.58	8.12	11	0.108911	4.52	5.24	7.71	8	9.45	9.56	10.67
12	0.0991736	4.03	4.04	4.1	4.13	4.14	4.16	4.18	12	0.113208	4.24	4.26	4.37	4.49	4.49	4.57	4.72	12	0.116505	4.38	4.55	4.64	4.75	4.83	5.12	5.26	12	0.117647	4.63	5.21	5.98	6.35	6.6	7.01	7.29	12	0.118812	4.77	5.48	7.32	8.16	8.36	8.78	9.32
13	0.107438	4.03	4.04	4.07	4.1	4.11	4.14	4.16	13	0.122642	4.24	4.26	4.32	4.42	4.4	4.48	4.62	13	0.126214	4.38	4.51	4.57	4.64	4.69	4.94	5.07	13	0.127451	4.66	5.01	5.67	5.78	6.02	6.23	6.52	13	0.128713	4.82	6.23	6.78	7.03	7.36	7.78	7.97
14	0.115702	4.03	4.04	4.06	4.1	4.11	4.13	4.15	14	0.132075	4.24	4.26	4.3	4.4	4.36	4.46	4.56	14	0.135922	4.38	4.51	4.54	4.58	4.62	4.85	4.97	14	0.137255	4.66	4.91	5.44	5.56	5.64	5.47	6.03	14	0.138614	4.83	5.87	6.33	6.42	6.66	6.81	7.09
15	0.123967	4.03	4.04	4.05	4.09	4.09	4.13	4.14	15	0.141509	4.24	4.26	4.29	4.38	4.34	4.44	4.52	15	0.145631	4.38	4.51	4.52	4.55	4.58	4.79	4.91	15	0.147059	4.67	4.86	5.26	5.34	5.4	5.29	5.73	15	0.148515	4.84	5.51	5.99	6.04	6.21	6.34	6.56
16	0.132231	4.03	4.04	4.04	4.09	4.09	4.13	4.14	16	0.150943	4.24	4.26	4.28	4.37	4.32	4.42	4.5	16	0.15534	4.38	4.51	4.51	4.54	4.55	4.76	4.87	16	0.156863	4.67	4.83	5.11	5.18	5.23	5.11	5.54	16	0.158416	4.85	5.37	5.71	5.82	5.91	6.19	6.22
17	0.140496	4.03	4.04	4.04	4.08	4.09	4.11	4.14	17	0.160377	4.24	4.25	4.28	4.37	4.32	4.41	4.49	17	0.165049	4.38	4.51	4.51	4.53	4.54	4.74	4.84	17	0.166667	4.68	4.82	4.99	5.06	5.11	4.99	5.42	17	0.168317	4.86	5.28	5.47	5.56	5.68	5.96	5.99
18	0.14876	4.03	4.04	4.04	4.08	4.09	4.11	4.13	18	0.169811	4.24	4.25	4.28	4.36	4.31	4.4	4.47	18	0.174757	4.38	4.51	4.51	4.52	4.53	4.72	4.82	18	0.176471	4.68	4.81	4.9	4.98	5.03	5.13	5.33	18	0.178218	4.87	5.25	5.29	5.35	5.53	5.8	5.83
19	0.157025	4.03	4.04	4.04	4.08	4.09	4.11	4.13	19	0.179245	4.24	4.25	4.28	4.28	4.31	4.4	4.47	19	0.184466	4.38	4.51	4.51	4.52	4.53	4.71	4.81	19	0.186275	4.68	4.8	4.85	4.89	4.98	5.09	5.27	19	0.188119	4.87	5.18	5.19	5.23	5.43	5.7	5.72
20	0.165289	4.03	4.04	4.04	4.08	4.09	4.11	4.13	20	0.188679	4.24	4.25	4.28	4.28	4.31	4.4	4.46	20	0.194175	4.38	4.51	4.51	4.52	4.52	4.7	4.8	20	0.196078	4.69	4.8	4.82	4.88	4.95	5.06	5.23	20	0.19802	4.88	5.14	5.14	5.27	5.37	5.63	5.66
21	0.173554	4.03	4.04	4.04	4.08	4.09	4.11	4.13	21	0.198113	4.24	4.25	4.28	4.28	4.3	4.4	4.46	21	0.203883	4.38	4.51	4.51	4.52	4.52	4.7	4.79	21	0.205882	4.69	4.79	4.81	4.87	4.93	5.05	5.21	21	0.207921	4.88	5.11	5.11	5.2	5.34	5.59	5.62
22	0.181818	4.03	4.04	4.04	4.08	4.09	4.11	4.13	22	0.207547	4.24	4.25	4.28	4.28	4.3	4.4	4.46	22	0.213592	4.38	4.51	4.51	4.51	4.51	4.69	4.79	22	0.215686	4.69	4.79	4.81	4.86	4.91	5.04	5.19	22	0.217822	4.88	5.11	5.1	5.17	5.32	5.57	5.59
23	0.190083	4.03	4.04	4.04	4.08	4.09	4.11	4.13	23	0.216981	4.24	4.25	4.28	4.28	4.3	4.4	4.45	23	0.223301	4.38	4.51	4.51	4.51	4.51	4.69	4.78	23	0.22549	4.7	4.74	4.81	4.86	4.91	5.03	5.18	23	0.227723	4.89	5.1	5.1	5.15	5.3	5.55	5.58
24	0.198347	4.03	4.04	4.04	4.08	4.09	4.11	4.13	24	0.226415	4.24	4.25	4.28	4.28	4.3	4.4	4.45	24	0.23301	4.38	4.51	4.51	4.51	4.51	4.69	4.78	24	0.235294	4.7	4.74	4.8	4.86	4.9	5.03	5.17	24	0.237624	4.89	5.1	5.1	5.15	5.29	5.54	5.56
25	0.206612	4.03	4.04	4.04	4.08	4.09	4.11	4.13	25	0.235849	4.24	4.25	4.28	4.28	4.3	4.4	4.45	25	0.242718	4.38	4.5	4.51	4.51	4.51	4.68	4.78	25	0.245098	4.7	4.74	4.8	4.86	4.9	5.03	5.16	25	0.247525	4.89	5.1	5.1	5.15	5.29	5.53	5.55
26	0.214876	4.03	4.04	4.04	4.08	4.09	4.11	4.13	26	0.245283	4.24	4.25	4.28	4.28	4.3	4.4	4.45	26	0.252427	4.38	4.5	4.51	4.51	4.51	4.68	4.78	26	0.254902	4.7	4.74	4.8	4.86	4.9	5.03	5.16	26	0.257426	4.89	5.1	5.1	5.15	5.28	5.52	5.54
27	0.22314	4.03	4.04	4.04	4.08	4.09	4.11	4.13	27	0.254717	4.24	4.25	4.28	4.28	4.3	4.4	4.45	27	0.262136	4.38	4.5	4.51	4.51	4.51	4.68	4.78	27	0.264706	4.7	4.74	4.8	4.86	4.89	5.03	5.15	27	0.267327	4.9	5.1	5.1	5.15	5.27	5.51	5.53
28	0.231405	4.03	4.04	4.04	4.08	4.09	4.11	4.13	28	0.264151	4.24	4.25	4.27	4.28	4.3	4.4	4.45	28	0.271845	4.38	4.5	4.5	4.51	4.51	4.68	4.78	28	0.27451	4.7	4.74	4.8	4.86	4.89	5.03	5.15	28	0.277228	4.9	5.1	5.1	5.15	5.27	5.5	5.53
29	0.239669	4.03	4.04	4.04	4.08	4.09	4.11	4.13	29	0.273585	4.24	4.25	4.27	4.28	4.3	4.4	4.45	29	0.281553	4.38	4.5	4.5	4.51	4.51	4.68	4.78	29	0.284314	4.7	4.74	4.79	4.86	4.89	5.03	5.15	29	0.287129	4.9	5.09	5.09	5.15	5.26	5.5	5.51
30	0.247934	4.03	4.04	4.04	4.08	4.09	4.11	4.13	30	0.283019	4.24	4.25	4.27	4.28	4.3	4.4	4.45	30	0.291262	4.38	4.5	4.5	4.51	4.51	4.68	4.78	30	0.294118	4.7	4.74	4.79	4.86	4.89	5.03	5.15	30	0.29703	4.9	5.09	5.09	5.15	5.26	5.49	5.51
31	0.256198	4.03	4.04	4.04	4.08	4.09	4.11	4.13	31	0.292453	4.24	4.25	4.27	4.28	4.3	4.4	4.45	31	0.300971	4.38	4.5	4.5	4.51	4.51	4.68	4.78	31	0.303922	4.7	4.74	4.79	4.85	4.89	5.03	5.15	31	0.306931	4.9	5.09	5.09	5.14	5.26	5.49	5.51
32	0.264463	4.03	4.04	4.04	4.08	4.09	4.11	4.13	32	0.301887	4.24	4.25	4.27	4.28	4.3	4.4	4.45	32	0.31068	4.38	4.5	4.5	4.51	4.51	4.68	4.78	32	0.313725	4.7	4.74	4.79	4.85	4.89	5.03	5.14	32	0.316832	4.9	5.09	5.09	5.14	5.26	5.49	5.5
33	0.272727	4.03	4.04	4.04	4.08	4.09	4.11	4.13	33	0.311321	4.24	4.25	4.27	4.28	4.3	4.4	4.45	33	0.320388	4.38	4.5	4.5	4.51	4.51	4.68	4.78	33	0.323529	4.71	4.74	4.79	4.85	4.89	5.03	5.14	33	0.326733	4.91	5.09	5.09	5.14	5.26	5.49	5.5
34	0.280992	4.03	4.04	4.04	4.08	4.09	4.11	4.13	34	0.320755	4.24	4.25	4.27	4.28	4.3	4.4	4.45	34	0.330097	4.38	4.5	4.5	4.51	4.51	4.68	4.78	34	0.333333	4.71	4.74	4.79	4.85	4.89	5.03	5.14	34	0.336634	4.91	5.09	5.09	5.14	5.26	5.49	5.5
35	0.289256	4.03	4.04	4.04	4.08	4.09	4.11	4.13	35	0.330189	4.24	4.25	4.27	4.28	4.3	4.4	4.45	35	0.339806	4.38	4.5	4.5	4.51	4.51	4.68	4.78	35	0.343137	4.71	4.74	4.79	4.85	4.89	5.03	5.14	35	0.346535	4.91	5.09	5.09	5.14	5.26	5.49	5.5
36	0.297521	4.03	4.04	4.04	4.08	4.09	4.11	4.13	36	0.339623	4.24	4.25	4.27	4.28	4.3	4.4	4.45	36	0.349515	4.38	4.5	4.5	4.51	4.51	4.68	4.78	36	0.352941	4.71	4.74	4.79	4.85	4.89	5.03	5.14	36	0.356436	4.91	5.09	5.09	5.14	5.26	5.49	5.51
37	0.305785	4.03	4.04	4.04	4.08	4.09	4.11	4.13	37	0.349057	4.24	4.25	4.27	4.28	4.3	4.4	4.45	37	0.359223	4.38	4.5	4.5	4.51	4.51	4.68	4.78	37	0.362745	4.71	4.74	4.79	4.85	4.89	5.03	5.14	37	0.366337	4.91	5.09	5.09	5.14	5.26	5.49	5.51
38	0.31405	4.03	4.04	4.04	4.08	4.09	4.11	4.13	38	0.358491	4.24	4.25	4.27	4.28	4.3	4.4	4.45	38	0.368932	4.38	4.5	4.5	4.51	4.51	4.68	4.78	38	0.372549	4.71	4.74	4.79	4.85	4.89	5.03	5.15	38	0.376238	4.91	5.09	5.09	5.14	5.26	5.5	5.52
39	0.322314	4.03	4.04	4.04	4.08	4.09	4.11	4.13	39	0.367925	4.24	4.25	4.27	4.28	4.3	4.4	4.45	39	0.378641	4.38	4.5	4.5	4.51	4.51	4.68	4.78	39	0.382353	4.71	4.74	4.79	4.85	4.89	5.03	5.15	39	0.386139	4.91	5.09	5.09	5.14	5.26	5.5	5.53
40	0.330579	4.03	4.04	4.04	4.08	4.09	4.11	4.13	40	0.377358	4.24	4.25	4.27	4.28	4.3	4.4	4.45	40	0.38835	4.38	4.5	4.5	4.51	4.51	4.68	4.78	40	0.392157	4.71	4.74	4.79	4.85	4.89	5.03	5.16	40	0.39604	4.91	5.09	5.09	5.14	5.26	5.5	5.54
41	0.338843	4.03	4.04	4.04	4.08	4.09	4.11	4.13	41	0.386792	4.24	4.25	4.27	4.28	4.3	4.4	4.45	41	0.398058	4.38	4.5	4.5	4.51	4.51	4.68	4.78	41	0.401961	4.71	4.74	4.79	4.85	4.89	5.03	5.17	41	0.405941	4.91	5.09	5.09	5.14	5.26	5.52	5.56
42	0.347107	4.03	4.04	4.04	4.08	4.09	4.11	4.13	42	0.396226	4.24	4.25	4.27	4.28	4.3	4.4	4.45	42	0.407767	4.38	4.5	4.5	4.51	4.51	4.68	4.77	42	0.411765	4.71	4.74	4.79	4.85	4.89	5.03	5.18	42	0.415842	4.91	5.09	5.09	5.14	5.26	5.53	5.58
43	0.355372	4.03	4.04	4.04	4.08	4.09	4.11	4.13	43	0.40566	4.24	4.25	4.27	4.28	4.3	4.4	4.45	43	0.417476	4.38	4.5	4.5	4.51	4.51	4.68	4.77	43	0.421569	4.71	4.74	4.79	4.85	4.89	5.03	5.19	43	0.425743	4.92	5.09	5.09	5.14	5.26	5.54	5.6
44	0.363636	4.03	4.04	4.04	4.08	4.09	4.11	4.13	44	0.415094	4.24	4.25	4.27	4.28	4.3	4.4	4.45	44	0.427184	4.38	4.5	4.5	4.51	4.51	4.68	4.77	44	0.431373	4.71	4.74	4.79	4.85	4.89	5.03	5.19	44	0.435644	4.92	5.09	5.09	5.14	5.26	5.55	5.61
45	0.371901	4.03	4.04	4.04	4.08	4.09	4.11	4.13	45	0.424528	4.24	4.25	4.27	4.28	4.3	4.39	4.45	45	0.436893	4.38	4.5	4.5	4.51	4.51	4.68	4.77	45	0.441176	4.71	4.74	4.79	4.85	4.89	5.03	5.2	45	0.445545	4.92	5.09	5.09	5.14	5.26	5.56	5.63
46	0.380165	4.03	4.04	4.04	4.08	4.09	4.11	4.13	46	0.433962	4.24	4.25	4.27	4.28	4.3	4.39	4.45	46	0.446602	4.38	4.5	4.5	4.51	4.51	4.68	4.77	46	0.45098	4.71	4.74	4.79	4.85	4.89	5.03	5.21	46	0.455446	4.92	5.09	5.09	5.14	5.26	5.57	5.65
47	0.38843	4.03	4.04	4.04	4.08	4.09	4.11	4.13	47	0.443396	4.24	4.25	4.27	4.28	4.3	4.39	4.45	47	0.456311	4.38	4.5	4.5	4.51	4.51	4.68	4.77	47	0.460784	4.71	4.74	4.79	4.85	4.89	5.03	5.22	47	0.465347	4.92	5.09	5.09	5.14	5.26	5.58	5.67
48	0.396694	4.03	4.04	4.04	4.08	4.09	4.11	4.13	48	0.45283	4.24	4.25	4.27	4.28	4.3	4.38	4.45	48	0.466019	4.38	4.5	4.5	4.51	4.51	4.68	4.76	48	0.470588	4.71	4.74	4.79	4.84	4.89	5.03	5.22	48	0.475248	4.92	5.09	5.09	5.14	5.26	5.59	5.68
49	0.404959	4.03	4.04	4.04	4.08	4.09	4.11	4.13	49	0.462264	4.24	4.25	4.27	4.28	4.3	4.38	4.45	49	0.475728	4.38	4.5	4.5	4.51	4.51	4.68	4.76	49	0.480392	4.71	4.74	4.79	4.84	4.89	5.03	5.23	49	0.485149	4.92	5.09	5.09	5.14	5.26	5.6	5.69
50	0.413223	4.03	4.04	4.04	4.08	4.09	4.11	4.13	50	0.471698	4.24	4.25	4.27	4.28	4.3	4.37	4.45	50	0.485437	4.38	4.5	4.5	4.51	4.51	4.68	4.76	50	0.490196	4.71	4.74	4.79	4.84	4.88	5.03	5.23	50	0.49505	4.92	5.09	5.08	5.14	5.25	5.6	5.7
51	0.421488	4.03	4.04	4.04	4.08	4.09	4.11	4.13	51	0.481132	4.24	4.25	4.27	4.28	4.3	4.37	4.45	51	0.495146	4.38	4.5	4.5	4.51	4.51	4.68	4.76	51	0.5	4.71	4.74	4.79	4.84	4.88	5.03	5.24	51	0.50495	4.92	5.09	5.08	5.14	5.25	5.61	5.71
52	0.429752	4.03	4.04	4.04	4.08	4.09	4.11	4.13	52	0.490566	4.24	4.25	4.27	4.28	4.3	4.36	4.45	52	0.504854	4.38	4.49	4.5	4.51	4.51	4.68	4.76	52	0.509804	4.71	4.74	4.79	4.84	4.88	5.03	5.24	52	0.514851	4.92	5.08	5.08	5.14	5.25	5.61	5.71
53	0.438017	4.03	4.04	4.04	4.08	4.09	4.11	4.13	53	0.5	4.24	4.25	4.27	4.28	4.3	4.34	4.45	53	0.514563	4.38	4.49	4.5	4.51	4.51	4.68	4.76	53	0.519608	4.71	4.74	4.79	4.84	4.88	5.03	5.24	53	0.524752	4.92	5.08	5.08	5.14	5.25	5.61	5.72
54	0.446281	4.03	4.04	4.04	4.08	4.09	4.11	4.13	54	0.509434	4.24	4.25	4.27	4.28	4.3	4.39	4.45	54	0.524272	4.38	4.49	4.5	4.5	4.51	4.68	4.76	54	0.529412	4.71	4.74	4.79	4.84	4.88	5.03	5.24	54	0.534653	4.92	5.08	5.08	5.14	5.25	5.61	5.73
55	0.454545	4.03	4.04	4.04	4.08	4.09	4.11	4.13	55	0.518868	4.24	4.25	4.27	4.28	4.3	4.39	4.45	55	0.533981	4.38	4.49	4.5	4.5	4.51	4.68	4.76	55	0.539216	4.71	4.74	4.79	4.84	4.88	5.03	5.24	55	0.544554	4.92	5.08	5.08	5.14	5.25	5.61	5.73
56	0.46281	4.03	4.04	4.04	4.08	4.09	4.11	4.13	56	0.528302	4.24	4.25	4.27	4.28	4.3	4.39	4.45	56	0.543689	4.38	4.49	4.5	4.5	4.51	4.68	4.76	56	0.54902	4.71	4.74	4.79	4.84	4.88	5.03	5.24	56	0.554455	4.92	5.08	5.08	5.14	5.25	5.61	5.73
57	0.471074	4.03	4.04	4.04	4.08	4.09	4.11	4.13	57	0.537736	4.24	4.25	4.27	4.28	4.3	4.39	4.45	57	0.553398	4.38	4.49	4.5	4.5	4.51	4.68	4.76	57	0.558824	4.71	4.74	4.79	4.84	4.88	5.03	5.24	57	0.564356	4.92	5.08	5.08	5.14	5.25	5.61	5.73
58	0.479339	4.03	4.04	4.04	4.08	4.09	4.11	4.13	58	0.54717	4.24	4.25	4.27	4.28	4.3	4.39	4.45	58	0.563107	4.38	4.49	4.5	4.5	4.51	4.68	4.76	58	0.568627	4.71	4.74	4.79	4.84	4.88	5.02	5.24	58	0.574257	4.92	5.08	5.08	5.14	5.25	5.61	5.74
59	0.487603	4.03	4.04	4.04	4.08	4.09	4.11	4.13	59	0.556604	4.24	4.25	4.27	4.28	4.3	4.39	4.45	59	0.572816	4.38	4.49	4.5	4.5	4.51	4.68	4.76	59	0.578431	4.71	4.74	4.79	4.84	4.88	5.02	5.24	59	0.584158	4.92	5.08	5.07	5.14	5.25	5.61	5.74
60	0.495868	4.03	4.04	4.04	4.08	4.09	4.11	4.13	60	0.566038	4.24	4.25	4.27	4.28	4.3	4.39	4.45	60	0.582524	4.38	4.49	4.49	4.5	4.51	4.67	4.76	60	0.588235	4.71	4.74	4.79	4.84	4.88	5.02	5.24	60	0.594059	4.92	5.08	5.07	5.14	5.25	5.62	5.74
61	0.504132	4.03	4.04	4.04	4.08	4.09	4.11	4.13	61	0.575472	4.24	4.25	4.27	4.28	4.3	4.39	4.45	61	0.592233	4.38	4.49	4.49	4.5	4.51	4.67	4.76	61	0.598039	4.71	4.74	4.79	4.84	4.88	5.02	5.25	61	0.60396	4.92	5.07	5.07	5.14	5.24	5.62	5.74
62	0.512397	4.03	4.04	4.04	4.08	4.09	4.11	4.13	62	0.584906	4.24	4.25	4.27	4.28	4.3	4.39	4.45	62	0.601942	4.38	4.49	4.5	4.5	4.51	4.67	4.76	62	0.607843	4.71	4.74	4.78	4.84	4.88	5.02	5.25	62	0.613861	4.93	5.07	5.07	5.14	5.24	5.62	5.74
63	0.520661	4.03	4.04	4.04	4.08	4.09	4.11	4.13	63	0.59434	4.24	4.25	4.27	4.28	4.3	4.39	4.45	63	0.61165	4.38	4.49	4.5	4.5	4.51	4.67	4.76	63	0.617647	4.71	4.74	4.78	4.84	4.88	5.02	5.25	63	0.623762	4.92	5.07	5.07	5.14	5.24	5.62	5.74
64	0.528926	4.03	4.04	4.04	4.08	4.09	4.11	4.13	64	0.603774	4.24	4.25	4.27	4.28	4.3	4.39	4.45	64	0.621359	4.38	4.49	4.49	4.5	4.51	4.67	4.76	64	0.627451	4.71	4.74	4.78	4.83	4.87	5.02	5.25	64	0.633663	4.93	5.07	5.07	5.14	5.24	5.62	5.74
65	0.53719	4.03	4.04	4.04	4.08	4.09	4.11	4.13	65	0.613208	4.24	4.25	4.27	4.28	4.3	4.39	4.45	65	0.631068	4.38	4.49	4.49	4.5	4.51	4.67	4.76	65	0.637255	4.72	4.74	4.78	4.83	4.87	5.02	5.25	65	0.643564	4.93	5.07	5.07	5.14	5.24	5.61	5.74
66	0.545455	4.03	4.04	4.04	4.08	4.09	4.11	4.13	66	0.622642	4.24	4.25	4.27	4.28	4.3	4.39	4.45	66	0.640777	4.38	4.48	4.49	4.5	4.51	4.67	4.76	66	0.647059	4.72	4.74	4.78	4.83	4.87	5.02	5.25	66	0.653465	4.93	5.06	5.07	5.14	5.24	5.61	5.73
67	0.553719	4.03	4.04	4.04	4.08	4.09	4.11	4.13	67	0.632075	4.24	4.25	4.26	4.28	4.3	4.39	4.45	67	0.650485	4.38	4.48	4.49	4.5	4.51	4.66	4.76	67	0.656863	4.72	4.74	4.78	4.83	4.87	5.02	5.24	67	0.663366	4.93	5.06	5.06	5.14	5.24	5.6	5.71
68	0.561983	4.03	4.04	4.04	4.08	4.09	4.11	4.13	68	0.641509	4.24	4.25	4.26	4.28	4.3	4.39	4.45	68	0.660194	4.38	4.48	4.49	4.5	4.51	4.66	4.75	68	0.666667	4.72	4.74	4.77	4.83	4.87	5.02	5.23	68	0.673267	4.93	5.06	5.06	5.13	5.23	5.56	5.68
69	0.570248	4.03	4.04	4.04	4.08	4.09	4.11	4.13	69	0.650943	4.24	4.25	4.26	4.28	4.3	4.39	4.45	69	0.669903	4.38	4.48	4.49	4.5	4.51	4.66	4.75	69	0.676471	4.72	4.74	4.77	4.83	4.87	5.02	5.22	69	0.683168	4.93	5.06	5.06	5.13	5.23	5.56	5.6
70	0.578512	4.03	4.04	4.04	4.08	4.09	4.11	4.13	70	0.660377	4.24	4.25	4.26	4.28	4.3	4.39	4.45	70	0.679612	4.38	4.48	4.49	4.49	4.51	4.66	4.75	70	0.686275	4.72	4.74	4.77	4.82	4.87	4.95	5.18	70	0.693069	4.93	5.05	5.05	5.13	5.22	5.21	5.46
71	0.586777	4.03	4.04	4.04	4.08	4.09	4.11	4.13	71	0.669811	4.24	4.25	4.26	4.28	4.3	4.39	4.44	71	0.68932	4.38	4.48	4.49	4.49	4.51	4.65	4.75	71	0.696078	4.72	4.73	4.77	4.82	4.86	4.91	5.1	71	0.70297	4.93	5.05	5.05	5.12	5.2	5.21	5.21
72	0.595041	4.03	4.04	4.04	4.08	4.09	4.11	4.13	72	0.679245	4.24	4.25	4.26	4.28	4.3	4.39	4.44	72	0.699029	4.38	4.48	4.49	4.49	4.5	4.65	4.74	72	0.705882	4.72	4.73	4.77	4.82	4.85	4.85	4.98	72	0.712871	4.93	5.04	5.04	5.11	5.18	5.17	5.15
73	0.603306	4.03	4.04	4.04	4.08	4.09	4.11	4.13	73	0.688679	4.24	4.25	4.26	4.28	4.3	4.4	4.44	73	0.708738	4.38	4.48	4.49	4.49	4.5	4.65	4.75	73	0.715686	4.72	4.73	4.76	4.8	4.83	4.76	4.74	73	0.722772	4.93	5.03	5.03	5.08	5.16	4.98	4.1
74	0.61157	4.03	4.04	4.04	4.08	4.09	4.11	4.13	74	0.698113	4.24	4.25	4.26	4.28	4.3	4.4	4.44	74	0.718447	4.38	4.48	4.49	4.48	4.5	4.64	4.74	74	0.72549	4.72	4.73	4.75	4.75	4.81	4.62	4.42	74	0.732673	4.93	5.02	5.02	5.08	5.12	4.56	3.66
75	0.619835	4.03	4.04	4.04	4.08	4.09	4.11	4.13	75	0.707547	4.24	4.25	4.26	4.28	4.29	4.4	4.44	75	0.728155	4.38	4.48	4.48	4.48	4.5	4.64	4.73	75	0.735294	4.72	4.73	4.75	4.73	4.78	4.19	3.98	75	0.742574	4.92	5.01	5.01	5.03	5.06	4.19	2.48
76	0.628099	4.03	4.04	4.04	4.08	4.08	4.11	4.13	76	0.716981	4.24	4.25	4.26	4.28	4.29	4.4	4.44	76	0.737864	4.38	4.48	4.48	4.48	4.5	4.64	4.71	76	0.745098	4.72	4.7	4.74	4.73	4.73	3.88	3.33	76	0.752475	4.92	5.01	5	4.97	4.96	3.53	1.63
77	0.636364	4.03	4.04	4.04	4.08	4.08	4.11	4.13	77	0.726415	4.24	4.25	4.26	4.28	4.29	4.4	4.43	77	0.747573	4.38	4.48	4.48	4.47	4.49	4.61	4.68	77	0.754902	4.72	4.7	4.74	4.7	4.64	3.72	3.04	77	0.762376	4.92	5.01	4.98	4.8	4.79	3.24	1.08
78	0.644628	4.03	4.04	4.04	4.08	4.08	4.11	4.13	78	0.735849	4.24	4.25	4.26	4.28	4.29	4.4	4.43	78	0.757282	4.38	4.48	4.48	4.47	4.49	4.59	4.64	78	0.764706	4.72	4.7	4.72	4.63	4.26	3.34	2.75	78	0.772277	4.92	5	4.96	4.62	4.06	2.86	0.68
79	0.652893	4.03	4.04	4.04	4.08	4.08	4.11	4.13	79	0.745283	4.24	4.25	4.26	4.28	4.29	4.4	4.42	79	0.76699	4.38	4.48	4.47	4.47	4.49	4.56	4.6	79	0.77451	4.72	4.7	4.72	4.55	4.17	3.26	2.5	79	0.782178	4.92	5	4.93	4.51	3.77	1.68	0.41
80	0.661157	4.03	4.04	4.04	4.08	4.08	4.11	4.13	80	0.754717	4.24	4.25	4.26	4.28	4.29	4.4	4.4	80	0.776699	4.38	4.48	4.47	4.47	4.48	4.52	4.53	80	0.784314	4.72	4.68	4.46	4.36	3.73	3.16	3.1	80	0.792079	4.92	4.99	4.86	4.5	3.18	1.19	0.25
81	0.669421	4.03	4.04	4.04	4.08	4.08	4.11	4.13	81	0.764151	4.24	4.25	4.26	4.28	4.29	4.4	4.39	81	0.786408	4.38	4.49	4.47	4.48	4.48	4.45	4.43	81	0.794118	4.72	4.68	4.39	4.26	3.25	2.53	1.98	81	0.80198	4.92	4.96	4.72	3.96	2.22	0.87	0.15
82	0.677686	4.03	4.04	4.04	4.08	4.08	4.11	4.13	82	0.773585	4.24	4.25	4.26	4.28	4.29	4.31	4.36	82	0.796117	4.38	4.49	4.47	4.45	4.48	4.36	4.28	82	0.803922	4.72	4.65	3.98	3.59	2.86	2.17	1.68	82	0.811881	4.92	4.93	4.5	3.16	1.34	0.54	0.08
83	0.68595	4.03	4.04	4.04	4.08	4.08	4.11	4.13	83	0.783019	4.24	4.25	4.26	4.28	4.28	4.31	4.33	83	0.805825	4.38	4.49	4.46	4.45	4.48	4.2	4.03	83	0.813725	4.72	4.63	3.57	2.97	2.2	1.83	1.4	83	0.821782	4.92	4.86	4.22	2.25	1.02	0.2	0.05
84	0.694215	4.03	4.04	4.04	4.08	4.08	4.11	4.13	84	0.792453	4.24	4.25	4.26	4.27	4.28	4.26	4.28	84	0.815534	4.38	4.49	4.47	4.44	4.48	4.06	3.73	84	0.823529	4.71	4.45	3.21	2.42	1.9	1.5	1.02	84	0.831683	4.91	4.72	3.36	1.46	0.64	0.12	0.03
85	0.702479	4.03	4.04	4.04	4.08	4.08	4.11	4.13	85	0.801887	4.24	4.25	4.26	4.27	4.28	4.25	4.21	85	0.825243	4.38	4.49	4.46	4.43	4.48	3.93	3.29	85	0.833333	4.71	4.25	2.88	2.03	1.65	1.18	0.93	85	0.841584	4.91	4.51	2.53	0.99	0.22	0.07	0.01
86	0.710744	4.03	4.04	4.04	4.08	4.08	4.11	4.13	86	0.811321	4.24	4.25	4.25	4.27	4.28	4.16	4.07	86	0.834951	4.38	4.49	4.48	4.43	4.48	3.44	2.64	86	0.843137	4.71	3.87	2.33	1.66	1.15	0.93	0.74	86	0.851485	4.9	4.25	1.97	0.52	0.12	0.04	0.01
87	0.719008	4.03	4.04	4.04	4.08	4.08	4.11	4.13	87	0.820755	4.24	4.25	4.25	4.26	4.28	4.05	3.87	87	0.84466	4.38	4.51	4.51	4.41	4.48	2.97	1.9	87	0.852941	4.7	3.36	2.02	1.22	1	0.71	0.63	87	0.861386	4.89	3.58	1.31	0.38	0.06	0.02	0
88	0.727273	4.03	4.04	4.04	4.08	4.08	4.11	4.13	88	0.830189	4.24	4.25	4.25	4.26	4.28	3.79	3.48	88	0.854369	4.38	4.51	4.53	4.41	4.48	2.56	1.14	88	0.862745	4.68	2.97	1.87	1.15	0.7	0.57	0.41	88	0.871287	4.89	3.07	1.02	0.16	0.03	0.01	0
89	0.735537	4.03	4.04	4.04	4.08	4.08	4.11	4.13	89	0.839623	4.24	4.25	4.26	4.25	4.27	3.65	3.15	89	0.864078	4.38	4.51	4.55	4.37	4.07	2.38	0.92	89	0.872549	3.42	2.35	1.35	0.86	0.45	0.36	0.26	89	0.881188	4.86	2.2	0.87	0.09	0.02	0.01	0
90	0.743802	4.03	4.04	4.04	4.08	4.08	4.11	4.13	90	0.849057	4.24	4.25	4.27	4.22	4.16	3.45	2.87	90	0.873786	4.38	4.51	4.54	4.1	3.08	1.94	0.56	90	0.882353	3.19	2.09	1.12	0.68	0.32	0.25	0.16	90	0.891089	4.61	1.79	0.69	0.05	0.01	0	0
91	0.752066	4.03	4.04	4.04	4.08	4.08	4.11	4.13	91	0.858491	4.24	4.26	4.28	4.15	3.89	3.21	2.48	91	0.883495	4.38	4.48	4.25	3.84	2.22	1.53	0.31	91	0.892157	2.91	1.49	1.03	0.52	0.18	0.12	0.09	91	0.90099	3.45	1.52	0.31	0.03	0.01	0	0
92	0.760331	4.03	4.04	4.04	4.08	4.08	4.11	4.13	92	0.867925	4.24	4.26	4.29	4.01	3.75	2.83	2.2	92	0.893204	4.38	4.37	3.96	3.06	1.88	1.02	0.18	92	0.901961	2.34	1.27	0.98	0.47	0.12	0.08	0.05	92	0.910891	2.2	1.04	0.16	0.01	0	0	0
93	0.768595	4.02	4.04	4.04	4.08	4.08	4.11	4.13	93	0.877358	4.24	4.26	4.27	3.77	3.44	2.52	1.82	93	0.902913	4.38	3.86	3.65	2.44	1.16	0.87	0.1	93	0.911765	1.86	1.01	0.85	0.37	0.1	0.05	0.03	93	0.920792	1.17	0.45	0.1	0.01	0	0	0
94	0.77686	4.02	4.04	4.04	4.08	4.08	4.11	4.13	94	0.886792	4.24	4.14	4.08	3.5	3.12	2.05	1.48	94	0.912621	4.38	3.02	2.91	1.88	0.65	0.34	0.06	94	0.921569	1.4	0.92	0.67	0.22	0.09	0.03	0.02	94	0.930693	0.99	0.28	0.02	0	0	0	0
95	0.785124	4.02	4.04	4.04	4.08	4.08	4.11	4.13	95	0.896226	4.24	3.93	3.76	3.28	2.8	1.8	1.25	95	0.92233	4.38	1.88	1.64	1.23	0.35	0.19	0.03	95	0.931373	0.95	0.88	0.41	0.16	0.05	0.02	0.01	95	0.940594	0.73	0.12	0.01	0	0	0	0
96	0.793388	4.02	4.04	4.04	4.08	4.08	4.11	4.13	96	0.90566	4.16	3.71	3.46	3.12	2.2	1.54	1.18	96	0.932039	3.9	1.64	1.5	0.55	0.19	0.1	0.02	96	0.941176	0.72	0.49	0.22	0.12	0.05	0.01	0	96	0.950495	0.1	0.01	0	0	0	0	0
97	0.801653	4.02	4.04	4.04	4.08	4.08	4.11	4.13	97	0.915094	3.95	3.45	3.21	2.85	1.9	1.42	1.04	97	0.941748	2.89	1.13	0.93	0.39	0.1	0.06	0.01	97	0.95098	0.61	0.26	0.12	0.09	0.03	0.01	0	97	0.960396	0.04	0	0	0	0	0	0
98	0.809917	4.02	4.04	4.04	4.08	4.08	4.11	4.13	98	0.924528	3.54	2.81	2.48	2.04	1.42	1.28	0.92	98	0.951456	2.14	0.76	0.24	0.21	0.06	0.03	0.01	98	0.960784	0.35	0.13	0.06	0.05	0.01	0	0	98	0.970297	0.02	0	0	0	0	0	0
99	0.818182	4.02	4.03	4.04	4.08	4.08	4.11	4.13	99	0.933962	2.97	2.33	1.68	1.5	1.15	1.01	0.68	99	0.961165	1.02	0.41	0.12	0.08	0.03	0.02	0	99	0.970588	0.17	0.06	0.03	0.02	0.01	0	0	99	0.980198	0.01	0	0	0	0	0	0
100	0.826446	4.02	4.03	4.04	4.08	4.08	4.11	4.13	100	0.943396	2.55	1.82	1.35	1.02	0.95	0.82	0.51	100	0.970874	0.32	0.25	0.06	0.02	0.01	0.01	0	100	0.980392	0.07	0.03	0.01	0.01	0	0	0	100	0.990099	0	0	0	0	0	0	0
101	0.834711	4.01	4.03	4.04	4.07	4.08	4.11	4.12	101	0.95283	2.12	1.52	1.19	0.85	0.69	0.61	0.39	101	0.980583	0.13	0.11	0.02	0.01	0.01	0	0	101	0.990196	0.02	0.01	0	0	0	0	0	101	1	0	0	0	0	0	0	0
102	0.842975	4.01	4.03	4.03	4.06	4.08	4.11	4.11	102	0.962264	1.68	1.25	1.02	0.62	0.4	0.46	0.24	102	0.990291	0.04	0.05	0.01	0	0	0	0	102	1	0.01	0.01	0	0	0	0	0
103	0.85124	4.01	4.03	4.03	4.06	4.08	4.11	4.11	103	0.971698	1.25	0.97	0.82	0.39	0.22	0.26	0.18	103	1	0.01	0.03	0	0	0	0	0
104	0.859504	4.01	4.03	4.03	4.06	4.08	4.11	4.11	104	0.981132	1.01	0.68	0.52	0.3	0.19	0.17	0.12
105	0.867769	4.01	4.03	4.03	4.06	4.07	4.1	4.11	105	0.990566	0.66	0.52	0.45	0.25	0.17	0.14	0.11
106	0.876033	4.01	4.03	4.03	4.05	4.06	4.09	4.1	106	1	0.4	0.26	0.19	0.12	0.11	0.07	0.07
107	0.884298	4.01	4.03	4.02	4.05	4.05	4.07	4.07
108	0.892562	4.01	4.01	4	4.01	4.03	4.03	4.03
109	0.900826	3.95	3.95	3.96	3.95	4.01	3.97	3.97
110	0.909091	3.9	3.9	3.91	3.91	3.96	3.9	3.88
111	0.917355	3.85	3.85	3.87	3.85	3.89	3.82	3.84
112	0.92562	3.8	3.8	3.82	3.82	3.83	3.83	3.79
113	0.933884	3.78	3.77	3.77	3.75	3.75	3.6	3.67
114	0.942149	3.74	3.71	3.71	3.7	3.66	3.52	3.51
115	0.950413	3.69	3.61	3.62	3.55	3.53	3.51	3.46
116	0.958678	3.62	3.5	3.48	3.41	3.32	3.14	3.18
117	0.966942	3.5	3.3	3.19	3.04	2.96	2.47	2.27
118	0.975207	3.3	2.65	2.55	1.72	1.61	1.29	1.17
119	0.983471	2.85	1.8	1.63	1.12	1.09	0.72	0.6
120	0.991736	2.15	1.1	0.73	0.54	0.49	0.4	0.33
121	1	0.95	0.47	0.38	0.27	0.21	0.17	0.14

## Sheet: U-shaped
α=0.71									α=1.43									α=2.14									α=2.86									α=3.57
		W(mg/cm2)									W(mg/cm2)									W(mg/cm2)									W(mg/cm2)									W(mg/cm2)
Chart Count	η	0	5	10	15	20	25	30	Chart Count	η	0	5	10	15	20	25	30	Chart Count	η	0	5	10	15	20	25	30	Chart Count	η	0	5	10	15	20	25	30	Chart Count	η	0	5	10	15	20	25	30
0	0	4.07	4.07	4.07	4.07	4.07	4.08	4.09	0	0	3.94	3.94	3.94	3.92	3.89	3.9	3.9	0	0	4.09	4.07	4.06	4.06	4.08	4.08	4.1	0	0	4.01	4.02	4.03	4.04	4.06	4.06	4.07	0	0	4.03	4.08	4.14	4.18	4.25	4.29	4.33
1	0.00592	4.07	4.07	4.07	4.07	4.07	4.08	4.09	1	0.00741	3.94	3.94	3.94	3.92	3.89	3.9	3.9	1	0.00813	4.09	4.08	4.06	4.06	4.09	4.08	4.1	1	0.00847	4.01	4.02	4.03	4.04	4.06	4.06	4.07	1	0.00885	4.03	4.09	4.19	4.25	4.3	4.32	4.4
2	0.01183	4.07	4.07	4.07	4.07	4.07	4.08	4.09	2	0.01481	3.94	3.94	3.94	3.92	3.89	3.9	3.9	2	0.01626	4.09	4.08	4.07	4.07	4.09	4.09	4.11	2	0.01695	4.01	4.02	4.03	4.05	4.06	4.06	4.07	2	0.0177	4.03	4.16	4.36	4.42	4.55	4.6	4.68
3	0.01775	4.07	4.07	4.07	4.07	4.07	4.08	4.09	3	0.02222	3.94	3.94	3.94	3.92	3.89	3.9	3.9	3	0.02439	4.09	4.08	4.07	4.08	4.11	4.11	4.13	3	0.02542	4.01	4.02	4.12	4.1	4.1	4.06	4.1	3	0.02655	4	4.29	4.72	4.88	5.03	5.12	5.28
4	0.02367	4.07	4.07	4.07	4.07	4.07	4.08	4.09	4	0.02963	3.94	3.94	3.94	3.92	3.89	3.9	3.9	4	0.03252	4.09	4.09	4.09	4.12	4.15	4.16	4.18	4	0.0339	4.01	4.18	4.32	4.41	4.5	4.63	4.8	4	0.0354	3.88	4.85	5.37	5.71	5.98	6.24	6.39
5	0.02959	4.07	4.07	4.07	4.07	4.07	4.08	4.09	5	0.03704	3.94	3.94	3.94	3.92	3.9	3.9	3.9	5	0.04065	4.09	4.1	4.15	4.17	4.23	4.25	4.27	5	0.04237	4	4.49	4.8	5.26	5.65	5.71	5.95	5	0.04425	3.09	5.13	5.46	6.08	6.42	6.58	7.05
6	0.0355	4.07	4.07	4.07	4.07	4.07	4.08	4.09	6	0.04444	3.94	3.94	3.94	3.92	3.9	3.9	3.9	6	0.04878	4.09	4.18	4.26	4.32	4.38	4.4	4.43	6	0.05085	3.8	5.26	5.42	5.51	6.04	6.11	6.2	6	0.0531	2	4.74	5.01	5.75	6.1	6.25	6.92
7	0.04142	4.07	4.07	4.07	4.07	4.07	4.08	4.09	7	0.05185	3.94	3.94	3.94	3.92	3.9	3.91	3.93	7	0.05691	4.1	4.23	4.47	4.585	4.7	4.74	4.79	7	0.05932	3.05	5.35	5.51	5.86	6.14	6.42	6.64	7	0.06195	2	4.7	5.01	5.35	6.1	6.56	6.92
8	0.04734	4.07	4.07	4.07	4.07	4.07	4.08	4.09	8	0.05926	3.94	3.94	3.95	3.93	3.93	3.94	3.96	8	0.06504	4.09	4.66	4.94	5.12	5.3	5.38	5.47	8	0.0678	2.02	5.17	5.35	5.97	6.38	6.66	6.95	8	0.0708	2.92	5.23	5.85	6.19	6.79	7.23	7.52
9	0.05325	4.07	4.07	4.07	4.07	4.07	4.08	4.09	9	0.06667	3.94	3.94	3.97	3.97	3.98	3.99	4.05	9	0.07317	3.85	5.24	5.54	5.805	6.07	6.27	6.42	9	0.07627	2.02	5.51	5.68	6.23	6.52	6.75	7.14	9	0.07965	3.74	5.46	6.29	6.62	6.95	7.25	7.6
10	0.05917	4.07	4.07	4.07	4.07	4.07	4.08	4.09	10	0.07407	3.94	3.94	4.01	4.01	4.02	4.05	4.16	10	0.0813	3.1	5.15	5.57	5.945	6.32	6.61	6.84	10	0.08475	2.94	5.86	6.42	6.55	6.68	6.88	7.32	10	0.0885	3.93	5.11	5.88	6.17	6.26	6.48	6.75
11	0.06509	4.07	4.07	4.07	4.07	4.07	4.08	4.09	11	0.08148	3.94	3.96	4.11	4.15	4.28	4.31	4.48	11	0.08943	2.08	4.96	5.15	5.545	5.94	6.23	6.55	11	0.09322	3.72	6.15	6.64	6.73	6.81	7.04	7.39	11	0.09735	3.97	4.86	5.42	5.45	5.66	5.75	6
12	0.07101	4.07	4.07	4.07	4.07	4.07	4.08	4.09	12	0.08889	3.93	4.08	4.3	4.35	4.45	4.48	4.59	12	0.09756	2.08	4.82	5.15	5.545	5.94	6.26	6.55	12	0.10169	3.94	5.63	5.9	6.17	6.35	6.89	7.16	12	0.10619	3.98	4.43	5.08	5.12	5.22	5.36	5.49
13	0.07692	4.07	4.07	4.07	4.07	4.07	4.08	4.09	13	0.0963	3.93	4.35	4.63	4.69	4.89	4.96	5.03	13	0.10569	3	5.55	5.98	6.27	6.56	6.85	7.11	13	0.11017	3.98	5.02	5.43	5.82	6.12	6.52	6.84	13	0.11504	3.98	4.2	4.85	4.81	4.95	5.02	5.16
14	0.08284	4.07	4.07	4.07	4.07	4.07	4.08	4.09	14	0.1037	3.91	4.76	5.12	5.15	5.19	5.35	5.68	14	0.11382	3.84	5.77	6.38	6.52	6.66	6.78	7.17	14	0.11864	3.98	4.84	5.05	5.28	5.49	5.83	6.35	14	0.12389	3.98	4.13	4.66	4.7	4.74	4.83	4.91
15	0.08876	4.07	4.07	4.07	4.07	4.07	4.08	4.09	15	0.11111	3.68	5.21	5.57	5.74	5.84	6.06	6.26	15	0.12195	4.04	5.46	5.91	5.97	6.03	6.25	6.37	15	0.12712	3.98	4.14	4.5	4.64	4.8	5.26	5.61	15	0.13274	3.98	4.1	4.52	4.56	4.58	4.66	4.73
16	0.09467	4.07	4.07	4.07	4.07	4.07	4.08	4.09	16	0.11852	2.91	4.95	5.48	5.65	5.87	6.37	6.37	16	0.13008	4.07	5.03	5.43	5.415	5.4	5.54	5.67	16	0.13559	3.98	4.05	4.18	4.23	4.29	4.57	4.85	16	0.14159	3.98	4.08	4.38	4.43	4.45	4.51	4.57
17	0.10059	4.07	4.07	4.07	4.07	4.07	4.08	4.09	17	0.12593	1.99	4.57	4.87	5.11	5.35	6.64	6.65	17	0.13821	4.08	4.76	5.09	5.05	5.01	5.16	5.22	17	0.14407	3.98	4.04	4.15	4.17	4.2	4.38	4.55	17	0.15044	3.98	4.08	4.27	4.3	4.34	4.38	4.45
18	0.10651	4.07	4.07	4.07	4.07	4.08	4.09	4.1	18	0.13333	1.99	5.01	5.71	6.15	6.52	6.72	6.82	18	0.14634	4.08	4.35	4.83	4.795	4.76	4.82	4.93	18	0.15254	3.98	4.02	4.1	4.12	4.14	4.14	4.16	18	0.15929	3.98	4.07	4.2	4.23	4.26	4.32	4.36
19	0.11243	4.07	4.07	4.07	4.07	4.08	4.09	4.1	19	0.14074	2.91	5.72	6.22	6.56	7.01	7.16	7.3	19	0.15447	4.08	4.12	4.64	4.615	4.59	4.65	4.73	19	0.16102	3.98	3.99	4.09	4.08	4.09	4.09	4.09	19	0.16814	3.98	4.06	4.15	4.15	4.2	4.24	4.29
20	0.11834	4.07	4.07	4.07	4.07	4.09	4.09	4.11	20	0.14815	3.66	5.73	6.44	6.75	7.01	7.02	7.08	20	0.1626	4.08	4.09	4.48	4.47	4.46	4.5	4.57	20	0.16949	3.98	3.98	4.05	4.03	4.05	4.04	4.04	20	0.17699	3.98	4.06	4.13	4.12	4.17	4.21	4.24
21	0.12426	4.07	4.07	4.07	4.07	4.1	4.05	4.12	21	0.15556	3.9	5.08	5.68	5.84	6.2	6.23	6.28	21	0.17073	4.08	4.09	4.35	4.35	4.35	4.37	4.45	21	0.17797	3.98	3.98	4.03	4.03	4.03	4.02	4.01	21	0.18584	3.98	4.06	4.12	4.11	4.15	4.18	4.21
22	0.13018	4.07	4.07	4.07	4.106	4.13	4.11	4.14	22	0.16296	3.93	4.72	5.2	5.35	5.45	5.55	5.66	22	0.17886	4.08	4.09	4.24	4.24	4.26	4.33	4.35	22	0.18644	3.98	3.98	4.01	4.01	4.01	4.01	4	22	0.19469	3.98	4.06	4.11	4.1	4.13	4.16	4.19
23	0.13609	4.07	4.07	4.07	4.13	4.17	4.12	4.17	23	0.17037	3.93	4.5	4.8	4.87	5.14	5.16	5.23	23	0.18699	4.08	4.09	4.16	4.17	4.2	4.25	4.27	23	0.19492	3.99	3.98	4.01	4	4.01	4	3.99	23	0.20354	3.99	4.05	4.11	4.1	4.12	4.15	4.17
24	0.14201	4.07	4.07	4.17	4.2	4.22	4.22	4.22	24	0.17778	3.93	4.23	4.44	4.56	4.68	4.78	4.98	24	0.19512	4.08	4.09	4.11	4.16	4.16	4.2	4.22	24	0.20339	3.99	3.98	4	4	4	4	3.98	24	0.21239	3.99	4.05	4.11	4.09	4.11	4.13	4.15
25	0.14793	4.07	4.07	4.2	4.26	4.3	4.26	4.28	25	0.18519	3.93	4.06	4.15	4.35	4.58	4.57	4.55	25	0.20325	4.08	4.09	4.09	4.14	4.14	4.16	4.19	25	0.21186	3.99	3.98	4	4	4	4	3.98	25	0.22124	3.99	4.05	4.11	4.09	4.1	4.11	4.14
26	0.15385	4.07	4.15	4.31	4.358	4.39	4.36	4.36	26	0.19259	3.93	4.02	4.09	4.19	4.42	4.38	4.22	26	0.21138	4.08	4.09	4.08	4.12	4.12	4.15	4.17	26	0.22034	3.99	3.98	3.99	4	3.99	3.99	3.98	26	0.23009	3.99	4.05	4.11	4.09	4.09	4.1	4.12
27	0.15976	4.07	4.27	4.45	4.48	4.5	4.47	4.46	27	0.2	3.93	4	4.04	4.08	4.34	4.25	4.22	27	0.21951	4.08	4.09	4.08	4.1	4.11	4.13	4.15	27	0.22881	3.99	3.98	3.99	3.99	3.99	3.99	3.97	27	0.23894	3.99	4.05	4.11	4.09	4.08	4.09	4.11
28	0.16568	4.07	4.29	4.48	4.582	4.65	4.62	4.61	28	0.20741	3.93	3.95	4	4.01	3.92	4.06	4.22	28	0.22764	4.08	4.09	4.08	4.1	4.11	4.13	4.14	28	0.23729	3.99	3.98	3.99	3.99	3.99	3.99	3.97	28	0.24779	3.99	4.05	4.11	4.09	4.08	4.09	4.1
29	0.1716	4.07	4.35	4.62	4.776	4.88	4.86	4.85	29	0.21481	3.93	3.93	3.97	3.98	3.92	3.95	4.05	29	0.23577	4.08	4.09	4.08	4.09	4.1	4.13	4.13	29	0.24576	3.99	3.98	3.99	3.99	3.99	3.98	3.97	29	0.25664	3.99	4.05	4.11	4.09	4.07	4.08	4.09
30	0.17751	4.07	4.96	5.1	5.172	5.22	5.19	5.19	30	0.22222	3.93	3.93	3.95	3.96	3.92	3.94	3.92	30	0.2439	4.08	4.09	4.08	4.09	4.1	4.12	4.13	30	0.25424	3.99	3.98	3.98	3.99	3.98	3.98	3.97	30	0.26549	3.99	4.05	4.11	4.09	4.07	4.08	4.09
31	0.18343	4.05	5.19	5.58	5.736	5.84	5.86	5.88	31	0.22963	3.93	3.93	3.94	3.95	3.91	3.92	3.91	31	0.25203	4.08	4.09	4.08	4.08	4.09	4.11	4.12	31	0.26271	3.99	3.98	3.98	3.99	3.98	3.97	3.97	31	0.27434	3.99	4.04	4.11	4.09	4.07	4.07	4.08
32	0.18935	3.8	5.81	6.23	6.362	6.45	6.32	6.61	32	0.23704	3.93	3.93	3.94	3.93	3.9	3.91	3.91	32	0.26016	4.08	4.09	4.09	4.08	4.09	4.1	4.12	32	0.27119	3.99	3.99	3.98	3.98	3.98	3.97	3.97	32	0.28319	3.99	4.04	4.11	4.09	4.07	4.07	4.08
33	0.19527	3.02	5.95	6.25	6.382	6.47	6.54	6.92	33	0.24444	3.93	3.93	3.94	3.93	3.9	3.9	3.9	33	0.26829	4.08	4.09	4.09	4.08	4.09	4.1	4.11	33	0.27966	3.99	3.99	3.98	3.98	3.98	3.97	3.97	33	0.29204	3.99	4.04	4.11	4.09	4.07	4.07	4.08
34	0.20118	2.06	5.12	5.32	5.638	5.85	6.02	6.5	34	0.25185	3.93	3.93	3.94	3.92	3.9	3.9	3.9	34	0.27642	4.08	4.09	4.09	4.08	4.09	4.1	4.11	34	0.28814	3.99	3.99	3.98	3.98	3.98	3.97	3.97	34	0.30088	4	4.04	4.11	4.09	4.07	4.07	4.08
35	0.2071	2.06	5.35	5.5	5.71	5.85	5.91	6.5	35	0.25926	3.93	3.93	3.94	3.92	3.9	3.9	3.9	35	0.28455	4.08	4.09	4.09	4.08	4.08	4.09	4.11	35	0.29661	3.99	3.99	3.98	3.98	3.98	3.97	3.97	35	0.30973	4	4.04	4.1	4.09	4.07	4.07	4.07
36	0.21302	3.04	5.87	6.1	6.226	6.31	6.43	7.02	36	0.26667	3.93	3.93	3.94	3.92	3.9	3.9	3.9	36	0.29268	4.08	4.09	4.09	4.08	4.08	4.09	4.1	36	0.30508	3.99	3.99	3.98	3.98	3.98	3.97	3.97	36	0.31858	4	4.04	4.1	4.09	4.07	4.07	4.07
37	0.21893	3.51	5.55	5.8	6.088	6.28	6.34	6.78	37	0.27407	3.93	3.94	3.94	3.92	3.89	3.9	3.9	37	0.30081	4.09	4.09	4.09	4.08	4.08	4.09	4.1	37	0.31356	3.99	3.99	3.98	3.98	3.98	3.97	3.97	37	0.32743	4	4.04	4.1	4.09	4.07	4.07	4.07
38	0.22485	3.95	4.82	5.1	5.394	5.59	5.62	6	38	0.28148	3.93	3.94	3.94	3.92	3.89	3.9	3.9	38	0.30894	4.09	4.09	4.09	4.08	4.08	4.09	4.1	38	0.32203	3.99	3.99	3.98	3.98	3.98	3.97	3.97	38	0.33628	4	4.04	4.1	4.09	4.06	4.07	4.07
39	0.23077	3.95	4.38	4.6	4.876	5.06	5.18	5.3	39	0.28889	3.93	3.94	3.94	3.92	3.89	3.9	3.9	39	0.31707	4.09	4.09	4.09	4.08	4.08	4.09	4.1	39	0.33051	4	3.99	3.98	3.98	3.98	3.97	3.97	39	0.34513	4	4.04	4.1	4.09	4.06	4.07	4.07
40	0.23669	3.95	4.17	4.4	4.58	4.7	4.71	4.87	40	0.2963	3.93	3.94	3.94	3.92	3.89	3.9	3.9	40	0.3252	4.09	4.09	4.09	4.08	4.08	4.09	4.1	40	0.33898	4	3.99	3.98	3.98	3.98	3.97	3.97	40	0.35398	4	4.04	4.1	4.09	4.06	4.07	4.07
41	0.2426	3.95	4.08	4.2	4.374	4.49	4.59	4.64	41	0.3037	3.93	3.94	3.94	3.92	3.89	3.9	3.9	41	0.33333	4.09	4.09	4.09	4.08	4.08	4.09	4.1	41	0.34746	4	3.99	3.98	3.98	3.98	3.97	3.97	41	0.36283	4	4.04	4.1	4.09	4.06	4.07	4.07
42	0.24852	3.95	3.95	4.1	4.268	4.38	4.41	4.48	42	0.31111	3.93	3.94	3.94	3.92	3.89	3.9	3.9	42	0.34146	4.09	4.09	4.09	4.08	4.08	4.09	4.1	42	0.35593	4	3.99	3.98	3.98	3.98	3.97	3.97	42	0.37168	4	4.04	4.1	4.09	4.06	4.07	4.07
43	0.25444	3.95	3.95	4.1	4.214	4.29	4.32	4.37	43	0.31852	3.93	3.94	3.95	3.92	3.89	3.9	3.9	43	0.34959	4.09	4.09	4.09	4.08	4.08	4.09	4.1	43	0.36441	4	3.99	3.98	3.98	3.98	3.97	3.97	43	0.38053	4.01	4.04	4.1	4.09	4.06	4.07	4.07
44	0.26036	3.95	3.95	4.1	4.178	4.23	4.26	4.29	44	0.32593	3.93	3.94	3.95	3.92	3.89	3.9	3.9	44	0.35772	4.09	4.09	4.09	4.08	4.08	4.09	4.1	44	0.37288	4	3.99	3.98	3.98	3.98	3.97	3.97	44	0.38938	4.01	4.04	4.1	4.09	4.06	4.07	4.07
45	0.26627	3.95	3.95	4.08	4.14	4.18	4.22	4.23	45	0.33333	3.93	3.94	3.95	3.92	3.89	3.9	3.9	45	0.36585	4.09	4.09	4.09	4.08	4.08	4.09	4.1	45	0.38136	4	3.99	3.98	3.98	3.98	3.97	3.97	45	0.39823	4.01	4.04	4.1	4.09	4.06	4.07	4.07
46	0.27219	3.95	3.95	4.05	4.11	4.15	4.16	4.18	46	0.34074	3.93	3.94	3.95	3.92	3.89	3.9	3.9	46	0.37398	4.09	4.09	4.09	4.08	4.08	4.09	4.1	46	0.38983	4	3.99	3.98	3.98	3.98	3.97	3.97	46	0.40708	4.01	4.03	4.1	4.09	4.06	4.07	4.07
47	0.27811	3.95	3.95	4.04	4.088	4.12	4.11	4.15	47	0.34815	3.93	3.94	3.95	3.92	3.89	3.9	3.9	47	0.38211	4.09	4.09	4.09	4.08	4.08	4.09	4.1	47	0.39831	4	3.99	3.98	3.98	3.98	3.97	3.97	47	0.41593	4.01	4.03	4.1	4.09	4.06	4.07	4.07
48	0.28402	3.95	3.95	3.99	4.062	4.11	4.11	4.13	48	0.35556	3.93	3.94	3.95	3.92	3.89	3.9	3.9	48	0.39024	4.09	4.09	4.09	4.08	4.08	4.09	4.1	48	0.40678	4	3.99	3.98	3.98	3.98	3.97	3.97	48	0.42478	4.01	4.03	4.1	4.08	4.06	4.07	4.07
49	0.28994	3.95	3.95	3.98	4.052	4.1	4.11	4.12	49	0.36296	3.93	3.94	3.95	3.92	3.89	3.9	3.9	49	0.39837	4.09	4.09	4.09	4.08	4.08	4.09	4.1	49	0.41525	4	3.99	3.98	3.98	3.98	3.97	3.97	49	0.43363	4.01	4.03	4.1	4.08	4.06	4.07	4.07
50	0.29586	3.95	3.96	3.97	4.042	4.09	4.09	4.11	50	0.37037	3.93	3.94	3.95	3.92	3.89	3.9	3.9	50	0.4065	4.09	4.09	4.09	4.08	4.08	4.09	4.1	50	0.42373	4	3.99	3.98	3.98	3.98	3.97	3.97	50	0.44248	4.01	4.03	4.1	4.08	4.06	4.07	4.07
51	0.30178	3.95	3.96	3.96	4.05	4.09	4.09	4.11	51	0.37778	3.93	3.94	3.95	3.92	3.89	3.9	3.9	51	0.41463	4.09	4.09	4.09	4.08	4.08	4.09	4.1	51	0.4322	4	3.99	3.98	3.98	3.98	3.97	3.97	51	0.45133	4.02	4.03	4.1	4.08	4.06	4.07	4.07
52	0.30769	3.95	3.96	3.96	4.05	4.08	4.09	4.1	52	0.38519	3.93	3.94	3.95	3.92	3.89	3.9	3.9	52	0.42276	4.09	4.09	4.09	4.08	4.08	4.09	4.1	52	0.44068	4.01	3.99	3.98	3.98	3.98	3.97	3.97	52	0.46018	4.02	4.03	4.1	4.08	4.06	4.07	4.07
53	0.31361	3.95	3.96	3.96	4.03	4.08	4.08	4.1	53	0.39259	3.93	3.94	3.95	3.92	3.89	3.9	3.9	53	0.43089	4.09	4.09	4.09	4.08	4.08	4.09	4.1	53	0.44915	4.01	3.99	3.98	3.98	3.98	3.97	3.97	53	0.46903	4.02	4.03	4.09	4.08	4.06	4.07	4.07
54	0.31953	3.95	3.96	3.96	4.03	4.08	4.08	4.1	54	0.4	3.94	3.94	3.95	3.92	3.89	3.9	3.9	54	0.43902	4.09	4.09	4.09	4.08	4.08	4.09	4.1	54	0.45763	4.01	3.99	3.98	3.98	3.98	3.97	3.97	54	0.47788	4.02	4.03	4.09	4.08	4.06	4.07	4.07
55	0.32544	3.95	3.96	3.96	4.03	4.07	4.08	4.09	55	0.40741	3.94	3.94	3.95	3.92	3.89	3.9	3.9	55	0.44715	4.09	4.09	4.09	4.08	4.08	4.09	4.1	55	0.4661	4.01	3.99	3.98	3.98	3.98	3.97	3.97	55	0.48673	4.02	4.03	4.09	4.08	4.06	4.07	4.07
56	0.33136	3.95	3.96	3.96	4.02	4.07	4.08	4.09	56	0.41481	3.94	3.94	3.95	3.92	3.89	3.9	3.9	56	0.45528	4.09	4.09	4.08	4.08	4.08	4.09	4.1	56	0.47458	4.01	3.99	3.98	3.98	3.98	3.97	3.97	56	0.49558	4.02	4.03	4.09	4.08	4.06	4.07	4.07
57	0.33728	3.95	3.96	3.96	4.02	4.07	4.08	4.09	57	0.42222	3.94	3.94	3.95	3.92	3.89	3.9	3.9	57	0.46341	4.09	4.09	4.08	4.08	4.08	4.09	4.1	57	0.48305	4.01	3.99	3.98	3.98	3.98	3.97	3.97	57	0.50442	4.02	4.03	4.09	4.08	4.06	4.07	4.07
58	0.3432	3.95	3.96	3.97	4.02	4.07	4.08	4.09	58	0.42963	3.94	3.94	3.95	3.92	3.89	3.9	3.9	58	0.47154	4.09	4.09	4.08	4.08	4.08	4.09	4.1	58	0.49153	4.01	3.99	3.98	3.98	3.98	3.97	3.97	58	0.51327	4.03	4.03	4.09	4.08	4.06	4.07	4.07
59	0.34911	3.95	3.96	3.97	4.02	4.07	4.08	4.09	59	0.43704	3.94	3.94	3.95	3.92	3.89	3.9	3.9	59	0.47967	4.09	4.09	4.09	4.08	4.08	4.09	4.1	59	0.5	4.01	3.99	3.98	3.98	3.98	3.97	3.97	59	0.52212	4.03	4.03	4.09	4.08	4.06	4.07	4.07
60	0.35503	3.95	3.96	3.97	4.02	4.07	4.08	4.09	60	0.44444	3.94	3.94	3.95	3.92	3.89	3.9	3.9	60	0.4878	4.1	4.09	4.09	4.08	4.08	4.09	4.1	60	0.50847	4.01	3.99	3.98	3.98	3.98	3.97	3.97	60	0.53097	4.03	4.03	4.09	4.08	4.06	4.07	4.07
61	0.36095	3.95	3.96	3.97	4.02	4.07	4.08	4.09	61	0.45185	3.94	3.94	3.95	3.92	3.89	3.9	3.9	61	0.49593	4.1	4.09	4.09	4.08	4.08	4.09	4.1	61	0.51695	4.01	3.99	3.98	3.98	3.98	3.97	3.97	61	0.53982	4.03	4.03	4.09	4.08	4.06	4.07	4.07
62	0.36686	3.95	3.96	3.97	4.02	4.07	4.08	4.09	62	0.45926	3.94	3.94	3.95	3.92	3.89	3.9	3.9	62	0.50407	4.1	4.09	4.09	4.08	4.08	4.09	4.1	62	0.52542	4.01	3.99	3.98	3.98	3.98	3.97	3.97	62	0.54867	4.03	4.03	4.09	4.08	4.06	4.07	4.07
63	0.37278	3.95	3.96	3.97	4.02	4.07	4.08	4.09	63	0.46667	3.94	3.94	3.95	3.92	3.89	3.9	3.9	63	0.5122	4.1	4.09	4.09	4.08	4.08	4.09	4.1	63	0.5339	4.01	3.99	3.98	3.98	3.98	3.97	3.97	63	0.55752	4.03	4.03	4.09	4.08	4.06	4.07	4.07
64	0.3787	3.95	3.96	3.97	4.02	4.07	4.08	4.09	64	0.47407	3.94	3.94	3.95	3.92	3.89	3.9	3.9	64	0.52033	4.1	4.09	4.09	4.08	4.08	4.09	4.1	64	0.54237	4.02	3.99	3.98	3.98	3.98	3.97	3.97	64	0.56637	4.04	4.03	4.09	4.08	4.06	4.07	4.07
65	0.38462	3.95	3.96	3.97	4.02	4.07	4.08	4.09	65	0.48148	3.94	3.94	3.95	3.92	3.89	3.9	3.9	65	0.52846	4.1	4.09	4.09	4.08	4.08	4.09	4.1	65	0.55085	4.02	3.99	3.98	3.98	3.98	3.97	3.97	65	0.57522	4.04	4.03	4.09	4.08	4.06	4.07	4.07
66	0.39053	3.95	3.96	3.97	4.02	4.07	4.08	4.09	66	0.48889	3.94	3.94	3.95	3.92	3.89	3.9	3.9	66	0.53659	4.1	4.09	4.09	4.08	4.08	4.09	4.1	66	0.55932	4.02	3.99	3.98	3.98	3.98	3.97	3.97	66	0.58407	4.04	4.03	4.09	4.08	4.06	4.07	4.07
67	0.39645	3.95	3.96	3.97	4.02	4.07	4.08	4.09	67	0.4963	3.94	3.94	3.95	3.92	3.89	3.9	3.9	67	0.54472	4.1	4.09	4.09	4.08	4.08	4.09	4.1	67	0.5678	4.02	3.99	3.98	3.98	3.98	3.97	3.97	67	0.59292	4.04	4.03	4.09	4.08	4.06	4.07	4.07
68	0.40237	3.95	3.96	3.97	4.02	4.07	4.08	4.09	68	0.5037	3.94	3.94	3.95	3.92	3.89	3.9	3.9	68	0.55285	4.1	4.09	4.09	4.08	4.08	4.09	4.1	68	0.57627	4.02	3.99	3.98	3.98	3.98	3.97	3.97	68	0.60177	4.04	4.03	4.09	4.08	4.06	4.07	4.07
69	0.40828	3.95	3.96	3.97	4.02	4.07	4.08	4.09	69	0.51111	3.94	3.94	3.95	3.92	3.89	3.9	3.9	69	0.56098	4.1	4.09	4.09	4.08	4.08	4.09	4.1	69	0.58475	4.02	3.99	3.98	3.98	3.98	3.97	3.97	69	0.61062	4.04	4.03	4.09	4.08	4.06	4.07	4.07
70	0.4142	3.95	3.96	3.97	4.02	4.07	4.08	4.09	70	0.51852	3.94	3.94	3.95	3.92	3.89	3.9	3.9	70	0.56911	4.1	4.09	4.09	4.08	4.08	4.09	4.1	70	0.59322	4.02	3.99	3.98	3.98	3.98	3.97	3.97	70	0.61947	4.05	4.03	4.09	4.08	4.06	4.07	4.07
71	0.42012	3.95	3.96	3.97	4.02	4.07	4.08	4.09	71	0.52593	3.94	3.94	3.95	3.92	3.89	3.9	3.9	71	0.57724	4.1	4.09	4.09	4.08	4.08	4.09	4.1	71	0.60169	4.02	3.99	3.98	3.98	3.98	3.97	3.97	71	0.62832	4.05	4.03	4.08	4.08	4.06	4.07	4.07
72	0.42604	3.95	3.96	3.97	4.02	4.07	4.08	4.09	72	0.53333	3.94	3.94	3.95	3.92	3.89	3.9	3.9	72	0.58537	4.1	4.09	4.09	4.08	4.08	4.09	4.1	72	0.61017	4.02	3.99	3.98	3.98	3.98	3.97	3.97	72	0.63717	4.05	4.03	4.08	4.08	4.06	4.07	4.07
73	0.43195	3.95	3.96	3.97	4.02	4.07	4.08	4.09	73	0.54074	3.94	3.94	3.95	3.92	3.89	3.9	3.9	73	0.5935	4.1	4.09	4.09	4.08	4.08	4.09	4.1	73	0.61864	4.02	3.99	3.98	3.98	3.98	3.97	3.97	73	0.64602	4.05	4.03	4.08	4.08	4.06	4.07	4.07
74	0.43787	3.95	3.96	3.97	4.02	4.07	4.08	4.09	74	0.54815	3.94	3.94	3.95	3.92	3.89	3.9	3.9	74	0.60163	4.1	4.09	4.09	4.08	4.08	4.09	4.1	74	0.62712	4.03	3.99	3.98	3.98	3.98	3.97	3.97	74	0.65487	4.05	4.03	4.08	4.08	4.06	4.07	4.07
75	0.44379	3.95	3.96	3.97	4.02	4.07	4.08	4.09	75	0.55556	3.94	3.94	3.95	3.92	3.89	3.9	3.9	75	0.60976	4.1	4.09	4.09	4.08	4.08	4.09	4.1	75	0.63559	4.03	3.99	3.98	3.98	3.98	3.97	3.97	75	0.66372	4.05	4.03	4.08	4.08	4.06	4.07	4.07
76	0.4497	3.95	3.96	3.97	4.02	4.07	4.08	4.09	76	0.56296	3.94	3.94	3.95	3.92	3.89	3.9	3.9	76	0.61789	4.1	4.09	4.09	4.08	4.08	4.09	4.1	76	0.64407	4.03	3.99	3.98	3.98	3.98	3.97	3.97	76	0.67257	4.06	4.03	4.08	4.08	4.06	4.07	4.07
77	0.45562	3.95	3.96	3.97	4.02	4.07	4.08	4.09	77	0.57037	3.94	3.94	3.95	3.92	3.89	3.9	3.9	77	0.62602	4.1	4.09	4.09	4.08	4.08	4.09	4.1	77	0.65254	4.03	3.99	3.98	3.98	3.98	3.97	3.97	77	0.68142	4.06	4.03	4.08	4.08	4.06	4.07	4.07
78	0.46154	3.95	3.96	3.97	4.02	4.07	4.08	4.09	78	0.57778	3.94	3.94	3.95	3.92	3.89	3.9	3.9	78	0.63415	4.1	4.09	4.09	4.08	4.08	4.09	4.1	78	0.66102	4.03	3.99	3.98	3.98	3.98	3.97	3.97	78	0.69027	4.06	4.03	4.08	4.08	4.06	4.07	4.07
79	0.46746	3.95	3.96	3.97	4.02	4.07	4.08	4.09	79	0.58519	3.94	3.94	3.95	3.92	3.89	3.9	3.9	79	0.64228	4.11	4.09	4.09	4.08	4.08	4.09	4.1	79	0.66949	4.03	3.99	3.98	3.98	3.98	3.97	3.97	79	0.69912	4.06	4.03	4.08	4.08	4.06	4.07	4.07
80	0.47337	3.95	3.96	3.97	4.02	4.07	4.08	4.09	80	0.59259	3.94	3.94	3.95	3.92	3.89	3.9	3.9	80	0.65041	4.11	4.09	4.09	4.08	4.08	4.09	4.1	80	0.67797	4.03	3.99	3.98	3.98	3.98	3.97	3.97	80	0.70796	4.06	4.03	4.08	4.08	4.06	4.07	4.07
81	0.47929	3.95	3.96	3.97	4.02	4.07	4.08	4.09	81	0.6	3.94	3.94	3.95	3.92	3.89	3.9	3.9	81	0.65854	4.11	4.09	4.09	4.08	4.08	4.09	4.1	81	0.68644	4.03	3.99	3.98	3.98	3.98	3.97	3.97	81	0.71681	4.07	4.03	4.08	4.08	4.06	4.07	4.07
82	0.48521	3.95	3.96	3.97	4.02	4.07	4.08	4.09	82	0.60741	3.94	3.94	3.95	3.92	3.89	3.9	3.9	82	0.66667	4.11	4.09	4.08	4.08	4.08	4.09	4.1	82	0.69492	4.03	3.99	3.98	3.98	3.98	3.97	3.97	82	0.72566	4.07	4.03	4.08	4.08	4.06	4.06	4.07
83	0.49112	3.95	3.96	3.97	4.02	4.07	4.08	4.09	83	0.61481	3.94	3.94	3.95	3.92	3.89	3.9	3.9	83	0.6748	4.11	4.09	4.08	4.08	4.08	4.09	4.1	83	0.70339	4.04	3.99	3.98	3.98	3.98	3.97	3.97	83	0.73451	4.07	4.03	4.08	4.08	4.06	4.06	4.07
84	0.49704	3.95	3.96	3.97	4.02	4.07	4.08	4.09	84	0.62222	3.94	3.94	3.95	3.92	3.89	3.9	3.9	84	0.68293	4.11	4.09	4.08	4.08	4.08	4.09	4.1	84	0.71186	4.04	3.99	3.98	3.98	3.98	3.97	3.97	84	0.74336	4.07	4.03	4.08	4.08	4.06	4.06	4.07
85	0.50296	3.95	3.96	3.97	4.02	4.07	4.08	4.09	85	0.62963	3.94	3.94	3.95	3.92	3.89	3.9	3.9	85	0.69106	4.11	4.08	4.08	4.08	4.08	4.09	4.1	85	0.72034	4.04	3.99	3.98	3.98	3.98	3.97	3.97	85	0.75221	4.07	4.03	4.08	4.08	4.06	4.06	4.07
86	0.50888	3.95	3.96	3.97	4.02	4.07	4.08	4.09	86	0.63704	3.94	3.94	3.95	3.92	3.89	3.9	3.9	86	0.69919	4.11	4.08	4.08	4.08	4.08	4.09	4.1	86	0.72881	4.04	3.99	3.98	3.98	3.98	3.98	3.97	86	0.76106	4.08	4.03	4.08	4.07	4.06	4.06	4.07
87	0.51479	3.95	3.96	3.97	4.02	4.07	4.08	4.09	87	0.64444	3.94	3.94	3.95	3.92	3.89	3.9	3.9	87	0.70732	4.11	4.08	4.08	4.08	4.08	4.09	4.1	87	0.73729	4.04	3.99	3.98	3.97	3.98	3.98	3.97	87	0.76991	4.08	4.03	4.08	4.07	4.06	4.06	4.06
88	0.52071	3.95	3.96	3.97	4.02	4.07	4.08	4.09	88	0.65185	3.94	3.94	3.95	3.92	3.89	3.9	3.9	88	0.71545	4.11	4.08	4.08	4.08	4.08	4.09	4.1	88	0.74576	4.04	3.99	3.98	3.97	3.98	3.98	3.97	88	0.77876	4.08	4.03	4.08	4.07	4.06	4.06	4.06
89	0.52663	3.95	3.96	3.97	4.02	4.07	4.08	4.09	89	0.65926	3.94	3.94	3.95	3.92	3.89	3.9	3.9	89	0.72358	4.11	4.08	4.08	4.08	4.08	4.09	4.1	89	0.75424	4.04	3.99	3.98	3.97	3.98	3.98	3.97	89	0.78761	4.08	4.03	4.07	4.07	4.05	4.06	4.06
90	0.53254	3.95	3.96	3.97	4.02	4.07	4.08	4.09	90	0.66667	3.94	3.94	3.95	3.92	3.89	3.9	3.9	90	0.73171	4.11	4.08	4.08	4.08	4.08	4.09	4.1	90	0.76271	4.04	3.99	3.97	3.97	3.97	3.97	3.96	90	0.79646	4.08	4.03	4.07	4.07	4.05	4.06	4.05
91	0.53846	3.95	3.96	3.97	4.02	4.07	4.08	4.09	91	0.67407	3.94	3.94	3.95	3.92	3.89	3.9	3.9	91	0.73984	4.11	4.08	4.08	4.08	4.08	4.09	4.1	91	0.77119	4.04	3.98	3.97	3.97	3.97	3.97	3.96	91	0.80531	4.09	4.03	4.06	4.06	4.04	4.05	4.03
92	0.54438	3.95	3.96	3.97	4.02	4.07	4.08	4.09	92	0.68148	3.94	3.94	3.95	3.92	3.89	3.9	3.9	92	0.74797	4.11	4.08	4.08	4.08	4.08	4.09	4.1	92	0.77966	4.05	3.98	3.97	3.97	3.97	3.97	3.96	92	0.81416	4.09	4.03	4.05	4.05	4.03	4.03	4.01
93	0.5503	3.95	3.96	3.97	4.02	4.07	4.08	4.09	93	0.68889	3.94	3.94	3.95	3.92	3.89	3.9	3.9	93	0.7561	4.11	4.08	4.08	4.08	4.08	4.09	4.09	93	0.78814	4.05	3.98	3.97	3.97	3.97	3.96	3.96	93	0.82301	4.09	4.03	4.02	4.03	4	4.01	3.98
94	0.55621	3.95	3.96	3.97	4.02	4.07	4.08	4.09	94	0.6963	3.94	3.94	3.95	3.92	3.89	3.9	3.9	94	0.76423	4.11	4.08	4.08	4.08	4.07	4.09	4.09	94	0.79661	4.05	3.98	3.96	3.96	3.96	3.96	3.95	94	0.83186	4.09	4.03	3.97	3.97	3.96	3.95	3.93
95	0.56213	3.95	3.96	3.97	4.02	4.07	4.08	4.09	95	0.7037	3.94	3.94	3.95	3.92	3.89	3.9	3.9	95	0.77236	4.11	4.08	4.08	4.08	4.07	4.09	4.08	95	0.80508	4.05	3.98	3.95	3.96	3.95	3.95	3.94	95	0.84071	4.1	4.02	3.9	3.92	3.91	3.88	3.86
96	0.56805	3.95	3.96	3.97	4.02	4.07	4.08	4.09	96	0.71111	3.94	3.94	3.95	3.92	3.89	3.9	3.9	96	0.78049	4.12	4.08	4.07	4.07	4.06	4.08	4.07	96	0.81356	4.05	3.97	3.93	3.94	3.93	3.93	3.92	96	0.84956	4.1	4.02	3.83	3.85	3.85	3.81	3.78
97	0.57396	3.95	3.96	3.97	4.02	4.07	4.08	4.09	97	0.71852	3.94	3.94	3.94	3.92	3.89	3.9	3.89	97	0.78862	4.12	4.08	4.06	4.05	4.05	4.06	4.05	97	0.82203	4.05	3.97	3.92	3.92	3.9	3.9	3.9	97	0.85841	4.1	4.02	3.75	3.78	3.78	3.74	3.69
98	0.57988	3.95	3.96	3.97	4.02	4.07	4.08	4.09	98	0.72593	3.94	3.94	3.94	3.92	3.89	3.9	3.89	98	0.79675	4.12	4.08	4.03	4.02	4.02	4.02	4.01	98	0.83051	4.05	3.95	3.9	3.91	3.87	3.87	3.87	98	0.86726	4.1	4.01	3.67	3.71	3.71	3.65	3.57
99	0.5858	3.95	3.96	3.97	4.02	4.07	4.08	4.09	99	0.73333	3.94	3.94	3.94	3.92	3.89	3.9	3.89	99	0.80488	4.12	4.08	3.98	3.99	3.99	3.99	3.96	99	0.83898	4.05	3.93	3.85	3.85	3.83	3.84	3.84	99	0.87611	4.1	3.98	3.58	3.59	3.6	3.52	3.41
100	0.59172	3.95	3.96	3.97	4.02	4.07	4.08	4.09	100	0.74074	3.94	3.94	3.94	3.92	3.89	3.9	3.89	100	0.81301	4.12	4.08	3.92	3.94	3.94	3.93	3.9	100	0.84746	4.06	3.88	3.83	3.82	3.79	3.8	3.8	100	0.88496	4.11	3.64	3.47	3.47	3.46	3.33	3.18
101	0.59763	3.95	3.96	3.97	4.02	4.07	4.08	4.09	101	0.74815	3.94	3.94	3.94	3.92	3.89	3.9	3.89	101	0.82114	4.12	4.08	3.85	3.87	3.88	3.85	3.82	101	0.85593	4.06	3.85	3.79	3.76	3.74	3.74	3.75	101	0.89381	4.11	3.45	3.33	3.28	3.24	3.06	2.86
102	0.60355	3.95	3.96	3.97	4.02	4.07	4.08	4.09	102	0.75556	3.95	3.94	3.93	3.91	3.88	3.89	3.89	102	0.82927	4.12	4.06	3.78	3.75	3.81	3.78	3.72	102	0.86441	4.06	3.81	3.78	3.73	3.66	3.67	3.67	102	0.90265	4.11	3.22	3.09	2.94	2.89	2.78	2.42
103	0.60947	3.95	3.96	3.97	4.02	4.07	4.08	4.09	103	0.76296	3.95	3.94	3.92	3.91	3.88	3.89	3.88	103	0.8374	4.12	4.02	3.7	3.72	3.74	3.69	3.6	103	0.87288	4.06	3.79	3.75	3.68	3.56	3.56	3.55	103	0.9115	4.08	2.83	2.7	2.58	2.36	2.12	1.9
104	0.61538	3.95	3.96	3.97	4.02	4.07	4.08	4.09	104	0.77037	3.95	3.94	3.9	3.88	3.87	3.87	3.87	104	0.84553	4.12	3.91	3.61	3.62	3.63	3.52	3.43	104	0.88136	4.06	3.72	3.64	3.54	3.38	3.35	3.32	104	0.92035	3.84	2.18	2.11	1.96	1.74	1.57	1.37
105	0.6213	3.95	3.96	3.97	4.02	4.07	4.08	4.09	105	0.77778	3.95	3.94	3.88	3.87	3.87	3.85	3.86	105	0.85366	4.12	3.67	3.51	3.45	3.48	3.36	3.2	105	0.88983	4.04	3.35	3.15	3.09	3.03	2.98	2.94	105	0.9292	3.02	1.78	1.55	1.43	1.25	1.06	0.97
106	0.62722	3.95	3.96	3.97	4.02	4.07	4.08	4.09	106	0.78519	3.95	3.91	3.85	3.86	3.87	3.83	3.84	106	0.86179	4.12	3.45	3.35	3.25	3.23	3.08	2.87	106	0.89831	3.78	2.86	2.12	2.12	2.04	2.01	1.97	106	0.93805	2.11	1.45	1.08	0.92	0.88	0.74	0.68
107	0.63314	3.95	3.96	3.97	4.02	4.07	4.08	4.09	107	0.79259	3.95	3.89	3.84	3.84	3.87	3.8	3.81	107	0.86992	4.12	3.15	3.11	2.95	2.88	2.67	2.43	107	0.90678	3.03	2.57	1.85	1.82	1.78	1.65	1.54	107	0.9469	2.11	1.57	1.08	0.94	0.88	0.71	0.68
108	0.63905	3.95	3.96	3.97	4.02	4.07	4.08	4.09	108	0.8	3.95	3.88	3.8	3.83	3.87	3.78	3.78	108	0.87805	4.09	2.92	2.71	2.68	2.35	2.1	1.9	108	0.91525	2.05	1.88	1.5	1.35	0.85	0.76	0.68	108	0.95575	3.2	2.08	1.68	1.52	1.35	1.18	1.04
109	0.64497	3.95	3.96	3.97	4.02	4.07	4.08	4.09	109	0.80741	3.95	3.87	3.79	3.8	3.87	3.76	3.7	109	0.88618	3.84	2.79	2.59	2.25	1.72	1.54	1.37	109	0.93162	2.05	1.78	1.46	1.29	0.83	0.74	0.66	109	0.9646	3.98	2.68	2.48	2.33	2.05	1.89	1.57
110	0.65089	3.95	3.96	3.97	4.02	4.07	4.08	4.09	110	0.81481	3.95	3.8	3.76	3.75	3.87	3.71	3.62	110	0.89431	3.06	2.06	1.82	1.52	1.22	1.08	0.96	110	0.94017	3.1	2.34	1.88	1.68	1.18	1.02	0.92	110	0.97345	4.11	3.45	3.21	3.12	2.82	2.63	2.28
111	0.6568	3.95	3.96	3.97	4.02	4.07	4.08	4.09	111	0.82222	3.95	3.76	3.72	3.67	3.65	3.45	3.44	111	0.90244	2.1	1.66	1.56	1.33	0.86	0.75	0.68	111	0.94872	3.85	3.12	2.75	2.27	1.86	1.73	1.66	111	0.9823	4.12	3.77	3.64	3.49	3.37	2.74	2.88
112	0.66272	3.95	3.96	3.97	4.02	4.07	4.08	4.09	112	0.82963	3.95	3.71	3.69	3.56	3.5	3.35	3.25	112	0.91057	2.1	1.76	1.56	1.28	0.86	0.71	0.68	112	0.95726	4.05	3.78	3.36	2.94	2.24	2.19	2.12	112	0.99115	4.12	3.91	3.82	3.72	3.66	3.49	3.25
113	0.66864	3.95	3.96	3.97	4.02	4.06	4.08	4.09	113	0.83704	3.95	3.66	3.54	3.39	3.29	3.15	3.12	113	0.9187	3.09	2.58	2.39	1.78	1.28	1.13	1.01	113	0.96581	4.06	3.84	3.68	3.6	3.58	3.57	3.53	113	1	4.12	3.96	3.87	3.78	3.73	3.6	3.37
114	0.67456	3.95	3.96	3.97	4.02	4.06	4.08	4.09	114	0.84444	3.93	3.19	3.08	2.89	2.26	2.57	2.09	114	0.92683	3.84	2.85	2.55	2.12	1.87	1.62	1.5	114	0.97436	4.06	3.95	3.89	3.82	3.77	3.75	3.75
115	0.68047	3.95	3.96	3.97	4.02	4.06	4.08	4.09	115	0.85185	3.65	2.45	2.22	2.36	1.88	1.87	1.46	115	0.93496	4.09	3.32	3.16	2.75	2.59	2.26	2.13	115	0.98291	4.06	3.98	3.95	3.91	3.87	3.87	3.84
116	0.68639	3.95	3.96	3.97	4.02	4.06	4.08	4.08	116	0.85926	2.95	2.22	2.03	1.69	1.63	1.34	1.25	116	0.94309	4.12	3.64	3.44	3.23	3.2	2.93	2.76	116	0.99145	4.06	4.01	3.9	3.9	3.9	3.88	3.88
117	0.69231	3.95	3.96	3.97	4.01	4.06	4.07	4.08	117	0.86667	2.01	1.74	1.62	1.23	1.14	1.1	0.95	117	0.95122	4.12	3.86	3.73	3.56	3.6	3.41	3.26	117	1	4.06	4.03	3.9	3.9	3.9	3.88	3.87
118	0.69822	3.95	3.96	3.97	4.01	4.05	4.06	4.07	118	0.87407	2.01	1.48	1.34	1.22	1.14	1.25	0.91	118	0.95935	4.12	4.1	3.9	3.65	3.83	3.75	3.61
119	0.70414	3.95	3.96	3.96	4	4.05	4.06	4.06	119	0.88148	2.93	2.01	1.86	1.73	1.65	1.38	1.05	119	0.96748	4.12	4.1	3.98	3.79	3.96	3.89	3.83
120	0.71006	3.95	3.96	3.95	4	4.03	4.04	4.04	120	0.88889	3.56	3.04	2.87	2.52	2.33	2.25	1.98	120	0.97561	4.12	4.09	4.02	4.03	4.03	3.98	3.96
121	0.71598	3.95	3.96	3.92	4	4.01	4.03	4.01	121	0.8963	3.98	3.42	3.23	2.91	2.96	2.55	2.05	121	0.98374	4.12	4.08	4.04	4.04	4.07	4.04	4.02
122	0.72189	3.95	3.96	3.87	4	3.97	4.01	3.96	122	0.9037	4.06	3.74	3.52	3.33	3.37	3.15	2.66	122	0.99187	4.12	4.08	4.04	4.06	4.08	4.05	4.05
123	0.72781	3.95	3.96	3.81	3.92	3.92	3.91	3.89	123	0.91111	4.06	3.82	3.71	3.61	3.59	3.38	3.18	123	1	4.12	4.07	4.03	4.06	4.08	4.07	4.06
124	0.73373	3.95	3.78	3.74	3.91	3.86	3.85	3.82	124	0.91852	4.06	3.72	3.84	3.79	3.72	3.45	3.25
125	0.73964	3.95	3.72	3.67	3.87	3.8	3.75	3.73	125	0.92593	4.06	4.02	3.94	3.87	3.8	3.58	3.36
126	0.74556	3.95	3.68	3.59	3.86	3.72	3.68	3.61	126	0.93333	4.06	4.02	3.97	3.91	4.07	3.9	3.85
127	0.75148	3.95	3.54	3.51	3.65	3.62	3.59	3.43	127	0.94074	4.06	4.02	3.97	3.95	4.07	3.97	3.92
128	0.7574	3.95	3.38	3.4	3.63	3.46	3.35	3.2	128	0.94815	4.06	4.02	3.97	3.99	4.06	4.01	4.09
129	0.76331	3.95	3.41	3.26	3.42	3.24	3.19	2.86	129	0.95556	4.06	4.02	3.97	4.01	4.06	4.05	4.09
130	0.76923	3.95	3.12	3.03	2.98	2.86	2.65	2.42	130	0.96296	4.06	4.02	3.96	4.02	4.06	4.07	4.09
131	0.77515	3.95	2.98	2.64	2.58	2.36	2.31	1.88	131	0.97037	4.07	4.02	3.96	4.02	4.06	4.08	4.09
132	0.78107	3.79	2.65	2.35	2.02	1.68	1.52	1.34	132	0.97778	4.07	4.02	3.96	4.02	4.06	4.08	4.09
133	0.78698	2.98	2.42	1.86	1.65	1.19	1.12	0.91	133	0.98519	4.07	4.02	3.96	4.02	4.06	4.08	4.09
134	0.7929	2.06	1.67	1.53	1.32	0.83	0.68	0.65	134	0.99259	4.07	4.02	3.95	4.02	4.05	4.08	4.09
135	0.79882	2.06	1.79	1.52	1.31	0.83	0.75	0.65	135	1	4.07	4.02	3.93	4.02	4.05	4.08	4.09
136	0.80473	3.04	2.16	2.08	1.47	1.23	1.13	0.94
137	0.81065	3.37	2.81	2.25	1.88	1.74	1.52	1.34
138	0.81657	4.07	3.58	3.12	2.5	2.38	2.18	1.92
139	0.82249	4.07	3.72	3.54	3.08	2.9	2.81	2.43
140	0.8284	4.07	3.85	3.66	3.19	3.26	3.14	2.89
141	0.83432	4.07	3.92	3.75	3.49	3.49	3.42	3.22
142	0.84024	4.07	3.99	3.82	3.81	3.63	3.59	3.44
143	0.84615	4.07	4.02	3.88	3.79	3.73	3.61	3.61
144	0.85207	4.07	4.07	3.92	3.88	3.8	3.75	3.73
145	0.85799	4.07	4.07	3.95	3.91	3.87	3.81	3.82
146	0.86391	4.07	4.07	3.99	3.91	3.93	3.85	3.9
147	0.86982	4.07	4.07	4.03	3.95	3.98	3.96	3.96
148	0.87574	4.07	4.07	4.04	3.98	4.01	4.01	4.01
149	0.88166	4.07	4.07	4.06	4.04	4.03	4.03	4.04
150	0.88757	4.07	4.07	4.07	4.05	4.05	4.05	4.06
151	0.89349	4.07	4.07	4.07	4.07	4.05	4.06	4.07
152	0.89941	4.07	4.07	4.07	4.07	4.06	4.07	4.08
153	0.90533	4.07	4.07	4.07	4.07	4.06	4.07	4.08
154	0.91124	4.07	4.07	4.07	4.07	4.06	4.07	4.08
155	0.91716	4.07	4.07	4.07	4.07	4.06	4.07	4.09
156	0.92308	4.07	4.07	4.07	4.07	4.06	4.08	4.09
157	0.92899	4.07	4.07	4.07	4.07	4.06	4.08	4.09
158	0.93491	4.07	4.07	4.07	4.07	4.06	4.08	4.09
159	0.94083	4.07	4.07	4.07	4.07	4.07	4.08	4.09
160	0.94675	4.07	4.07	4.07	4.07	4.07	4.08	4.09
161	0.95266	4.07	4.07	4.07	4.07	4.07	4.08	4.09
162	0.95858	4.07	4.07	4.07	4.07	4.06	4.08	4.09
163	0.9645	4.07	4.07	4.07	4.07	4.06	4.08	4.09
164	0.97041	4.07	4.07	4.07	4.07	4.06	4.08	4.09
165	0.97633	4.07	4.07	4.07	4.07	4.06	4.08	4.09
166	0.98225	4.07	4.07	4.07	4.07	4.06	4.08	4.09
167	0.98817	4.07	4.07	4.07	4.07	4.06	4.08	4.09
168	0.99408	4.07	4.07	4.07	4.07	4.05	4.08	4.09
169	1	4.07	4.07	4.07	4.07	4.05	4.08	4.09
